# Supplementary material for: Discovery of Cell-Permeable Allosteric Inhibitors of Liver Pyruvate Kinase: Design and Synthesis of Sulfone-Based Urolithins
Source: Int J Mol Sci. 2024 Jul 22;25(14):7986. doi: 10.3390/ijms25147986 (PMC11277446; doi:10.3390/ijms25147986)
Supplement: Supplementary file 1 [file ijms-25-07986-s001.zip]

Archive with 1 entries (1 files):
- ijms-3070304-supplementary.pdf
